# Supplementary material for: Exploring the potential of 3D Zernike descriptors and SVM for protein–protein interface prediction
Source: BMC Bioinformatics. 2018 Feb 6;19:35. doi: 10.1186/s12859-018-2043-3 (PMC5802066; doi:10.1186/s12859-018-2043-3)
Supplement: Supplementary file 2 — Contains the indices of the selected features for each protein class. (CSV 1.36 kb) [file 12859_2018_2043_MOESM2_ESM.csv]

#protein-class-id;receptor/ligand;bound/unbound;selected-feature-indices
A;r;u;5;10;17;21;26;37;46;50;66;130;131;147;170;211;221;222;231;242;248;252;259;266;268;271;486;491;495;497;627;630;637;677;679;685;689;694;704;705;714;725;726;730;731;732;735;736;747;756;762;763;768;774;775;781;790;807;816;825;835;836;847;849;869;879;1000;1042;1098;1100;1101;1105;1138;1145;1153;1161;1189;1199;1210;1212;1213;1214;1240;1242;1246;1248;1252;1257;1259;1266;1274;1282;1291;1300;1310;13…
A;r;b;23;28;34;37;40;77;122;147;170;177;185;193;203;204;222;485;494;497;501;505;512;518;521;534;550;556;566;586;608;611;627;637;649;660;672;676;679;715;725;736;746;751;755;756;762;768;775;776;782;789;790;797;798;806;807;815;816;825;826;835;836;846;847;850;857;1106;1119;1125;1131;1138;1145;1153;1161;1170;1179;1189;1198;1199;1210;1212;1215;1226;1228;1230;1233;1237;1241;1242;1246;1248;1252;1254;1259…
A;l;u;3;13;21;32;53;74;82;112;128;130;131;133;137;138;158;249;252;365;367;368;370;380;400;485;497;499;504;509;513;537;566;580;600;608;609;611;621;627;637;643;647;649;653;654;660;663;668;679;685;695;697;705;715;717;727;749;776;848;850;860;864;865;868;870;875;881;884;890;891;905;929;942;943;959;963;971;989;1016;1023;1093;1103;1106;1126;1212;1217
A;l;b;21;32;44;63;109;131;133;138;147;158;163;170;184;220;230;241;252;365;370;389;454;485;497;499;544;545;552;571;608;609;626;627;637;646;647;649;654;660;661;663;668;676;687;704;708;714;715;717;726;727;736;739;744;749;848;849;850;860;864;867;868;870;872;879;884;890;891;917;925;928;929;934;938;950;959;971;985;989;991;1000;1005;1050;1093;1096;1126;1171;1180;1214;1220
AB;r;u;15;19;21;29;33;34;35;48;75;78;80;86;87;95;96;97;98;99;102;106;107;109;110;117;118;120;365;367;393;444;453;462;472;473;494;521;566;606;611;616;637;663;672;679;681;695;708;717;735;738;741;775;781;790;807;825;826;835;836;846;847;880;881;884;897;929;933;934;937;942;943;947;949;953;956;957;968;1214;1215;1216;1217;1219;1220;1222;1244;1246;1250;1252;1259;1262;1264;1266;1270;1272;1274;1278;1280;12…
AB;r;b;2;13;15;17;19;21;24;29;33;34;69;75;78;79;80;82;83;86;96;97;98;99;102;106;107;117;118;120;393;435;444;453;463;472;473;484;521;566;586;594;611;616;636;637;649;663;665;672;708;717;735;738;741;742;745;750;775;789;790;806;807;825;826;835;836;846;847;863;864;866;876;884;911;917;928;929;933;934;937;943;947;949;953;956;957;967;968;1096;1214;1216;1217;1219;1220;1221;1222;1235;1244;1246;1248;1250;12…
AB;l;u;6;20;37;82;83;86;88;90;96;97;102;106;108;127;130;131;139;144;147;149;151;157;193;202;211;244;262;267;290;297;305;313;365;370;410;412;445;473;505;521;528;542;596;619;637;649;663;707;717;728;877;879;883;928;933;937;944;945;949;970;975;982;1000;1012;1091;1099;1106;1110;1112;1123;1136;1171;1220;1311;1312
AB;l;b;6;9;11;12;13;26;37;82;102;127;130;131;144;147;149;154;163;244;262;267;372;375;379;380;419;427;431;486;506;516;528;532;539;596;626;627;637;649;708;717;728;749;758;849;853;856;857;860;868;873;879;884;903;913;918;919;925;928;929;933;947;968;970;975;978;1000;1080;1091;1095;1098;1099;1110;1216;1217;1219;1223;1292;1312
EI;r;u;6;13;17;69;78;82;86;96;102;117;122;138;144;147;151;158;185;193;202;211;221;242;243;364;367;369;372;376;384;386;388;393;399;405;412;424;427;432;440;444;453;463;469;471;472;473;484;490;492;497;498;505;516;522;541;606;612;619;621;623;625;627;629;630;635;636;637;643;661;663;669;672;677;679;686;687;694;695;705;706;707;708;715;717;726;730;731;734;736;743;747;755;760;767;781;792;825;828;846;851;8…
EI;r;b;32;38;364;367;376;412;419;424;427;431;432;435;440;441;444;445;449;453;463;473;484;490;497;501;526;538;541;553;556;566;584;586;606;607;619;621;624;625;627;630;634;635;636;637;640;641;643;653;663;669;679;686;694;695;704;705;708;713;714;715;717;725;726;730;732;739;741;743;767;768;781;809;826;828;832;835;846;851;854;861;879;905;921;929;930;949;959;972;974;985;1000;1034;1070;1090;1093;1110;1112…
EI;l;u;2;32;38;112;138;147;186;370;375;379;419;427;490;493;494;495;497;501;516;521;538;566;586;607;608;629;630;634;637;640;663;679;704;717;725;732;733;735;736;737;849;850;851;857;860;868;879;905;921;950;959;970;978;1000;1096;1115;1171;1211;1230;1231;1232;1235;1240;1241;1252;1259;1266;1274;1282;1284;1286;1290;1291;1299;1300;1309;1310;1320;1322;1331
EI;l;b;2;6;11;32;38;74;230;241;375;419;427;435;487;490;494;496;497;501;516;521;526;538;540;542;566;586;605;607;625;627;629;630;634;637;638;640;643;646;663;679;685;694;704;708;714;717;720;725;732;860;879;884;949;970;988;990;1000;1057;1070;1093;1101;1115;1126;1145;1150;1151;1153;1154;1158;1161;1170;1171;1179;1189;1199;1210;1224;1226;1230;1240;1259;1266;1274;1281;1282;1290;1291;1299;1300;1309;1320
ER;r;u;3;17;21;32;34;37;43;44;58;81;112;223;246;406;407;487;497;516;608;611;618;626;628;633;637;638;642;648;649;663;687;717;730;850;857;859;860;862;864;868;872;875;877;879;880;881;883;884;889;919;928;929;934;937;945;953;957;964;966;968;970;973;978;981;985;987;989;992;993;996;997;998;1001;1002;1005;1045;1046;1047;1049;1050;1054;1055;1056;1064;1066;1091;1093;1099;1101;1106;1114;1117;1122;1123;1125;…
ER;r;b;13;32;37;67;74;76;112;246;366;389;406;407;421;487;497;501;505;510;514;517;518;520;521;523;525;526;534;556;558;565;566;574;583;584;594;605;618;637;642;649;663;672;679;681;687;689;707;717;736;850;857;860;864;868;873;877;879;880;881;883;884;886;889;897;905;908;921;934;949;953;957;959;978;981;1000;1018;1050;1070;1093;1114;1115;1117;1119;1125;1126;1170;1171;1189;1199;1210;1212;1213;1214;1216;12…
ER;l;u;2;14;16;21;32;38;64;74;80;177;185;193;231;242;243;244;267;291;298;306;314;323;332;342;352;363;367;369;375;376;389;400;405;409;483;484;488;490;492;505;516;518;523;531;558;586;611;614;618;620;637;642;645;652;662;671;679;682;683;687;707;713;722;726;733;782;790;851;861;879;880;881;884;921;929;949;959;969;973;975;982;989;1000;1080;1095;1101;1126;1131;1135;1171;1209;1210;1211;1212;1266;1274;1282…
ER;l;b;3;31;32;44;92;112;130;131;147;151;157;163;170;211;244;246;262;267;272;306;314;323;352;363;367;369;372;375;389;397;399;400;403;405;419;445;459;473;489;496;497;500;501;503;505;518;521;524;526;539;550;553;556;562;563;564;566;570;571;573;580;590;618;622;637;642;748;857;864;868;879;884;913;929;959;989;990;1000;1095;1098;1099;1101;1115;1123;1129;1131;1145;1161;1167;1171;1175;1185;1212;1214;1240;…
ES;r;u;47;62;90;121;130;135;221;241;244;331;341;342;351;352;362;369;372;373;376;400;410;412;415;416;417;419;424;445;487;506;516;558;576;606;615;618;621;623;637;652;659;661;666;667;674;675;677;683;687;688;695;707;726;728;735;736;743;747;763;857;864;884;892;897;901;929;949;973;1018;1050;1102;1212;1214;1246;1299;1309;1319;1320;1330
ES;r;b;10;17;46;47;49;54;61;64;69;72;79;81;86;121;372;374;375;376;378;379;416;484;566;618;622;627;637;642;666;687;688;697;707;728;790;850;858;860;879;884;887;894;900;903;908;909;911;919;925;928;929;939;968;981;985;990;1000;1005;1015;1030;1090;1098;1102;1104;1212;1213;1214;1216;1235;1241;1242;1246;1248;1252;1253;1254;1259;1266;1282;1300;1310;1320;1330;1331
ES;l;u;12;15;40;42;48;49;56;62;82;109;121;163;176;220;230;241;243;305;306;313;314;322;331;332;341;342;351;352;362;363;372;375;376;378;379;419;427;506;516;542;611;614;616;620;621;647;652;653;654;705;714;715;725;731;736;776;808;862;863;864;867;894;896;901;903;911;929;973;974;985;1002;1008;1015;1051;1090;1101;1102;1104;1105;1109;1126;1139;1141;1145;1149;1153
ES;l;b;250;284;290;297;305;341;351;362;363;372;375;376;378;379;419;427;435;453;484;493;494;499;500;506;516;520;526;531;533;538;540;546;584;605;615;622;641;644;645;652;659;860;869;879;896;910;970;973;985;991;994;996;1001;1005;1008;1013;1015;1018;1022;1030;1070;1099;1101;1102;1103;1104;1105;1106;1107;1115;1149;1150;1153;1154;1166;1179;1252;1259;1265;1273;1319;1330;1331
OG;r;u;6;8;9;12;37;50;57;77;78;82;96;122;134;138;139;144;147;175;182;183;191;223;225;236;243;252;367;384;407;421;475;490;491;493;494;496;497;499;504;533;537;538;540;541;548;553;556;561;565;566;570;574;584;605;609;632;637;640;643;646;648;649;656;663;679;687;708;717;719;725;730;756;790;797;806;825;850;864;868;879;884;900;905;921;924;929;959;972;978;985;989;1003;1005;1025;1077;1088;1093;1099;1105;11…
OG;r;b;10;21;32;38;44;82;122;134;138;154;155;161;168;227;238;243;244;246;272;366;384;395;407;421;486;493;496;497;499;504;507;518;521;540;545;546;548;552;553;554;556;559;561;562;563;565;566;570;574;584;586;594;605;637;640;641;649;663;713;717;736;849;864;870;878;879;891;921;959;969;978;989;993;999;1000;1003;1004;1077;1078;1088;1089;1091;1099;1101;1105;1106;1108;1109;1110;1112;1126;1138;1143;1145;11…
OG;l;u;3;12;13;17;19;32;38;58;82;90;130;160;161;252;268;367;488;490;497;505;516;566;570;586;612;614;618;637;642;663;687;691;707;732;735;736;738;762;816;826;851;852;853;856;860;886;933;949;969;988;1000;1006;1026;1031;1032;1048;1067;1078;1088;1089;1093;1095;1119;1125;1179;1212;1214;1240;1246;1251;1252;1299;1309;1310;1319;1320;1330;1331
OG;l;b;17;32;37;44;58;82;103;112;130;169;176;251;252;258;259;268;296;367;374;379;417;488;490;493;494;495;496;497;501;518;524;531;537;538;540;541;566;586;590;601;626;637;639;642;687;707;717;731;732;735;736;738;743;762;798;860;868;879;894;969;988;989;993;1000;1057;1071;1078;1093;1095;1098;1131;1136;1138;1143;1211;1212;1214;1216;1235;1240;1246;1252;1259;1291;1300;1302;1309;1310;1319;1320;1330;1331
OR;r;u;3;7;10;17;21;30;32;37;61;74;98;268;276;281;366;372;374;400;417;445;486;497;505;516;558;608;618;637;642;649;663;679;687;717;754;850;857;860;864;868;870;875;879;881;887;900;901;908;917;929;959;963;964;996;1002;1046;1070;1211;1226;1228;1259;1266;1274;1282;1291;1300;1320;1331
OR;r;b;3;16;21;22;24;32;58;64;67;72;74;80;89;99;252;365;369;371;379;485;490;493;497;499;502;505;518;521;523;524;526;530;531;533;537;566;567;586;590;594;600;601;607;608;621;627;629;634;637;663;672;679;685;694;728;849;850;868;879;905;978;980;981;983;985;994;1002;1005;1033;1050;1051;1070;1074;1091;1093;1095;1097;1115;1126;1135;1211;1212;1213;1214;1232;1241;1246;1254;1266;1268;1274;1282;1291;1300;131…
OR;l;u;6;36;37;39;40;46;47;54;82;102;106;122;125;141;154;186;196;221;231;241;365;369;371;372;381;390;421;437;493;496;497;521;523;524;526;530;531;532;533;538;540;584;586;593;594;604;605;625;634;637;681;683;687;689;707;736;763;808;850;853;869;879;884;894;905;921;957;971;990;1000;1012;1026;1042;1044;1050;1052;1071;1095;1097;1098;1111;1116;1147;1163;1211;1212;1214;1216;1230;1235;1240;1246;1252;1266;1…
OR;l;b;32;38;74;374;453;494;496;497;499;500;501;516;521;540;555;556;566;574;601;627;637;642;679;687;708;731;857;860;862;864;879;880;884;897;900;901;908;916;929;943;949;953;964;972;988;990;998;999;1000;1004;1010;1017;1031;1032;1042;1068;1071;1078;1087;1088;1093;1095;1098;1105;1123;1125;1131;1136;1142;1145;1150;1153;1161;1170;1179;1199;1210;1219;1300
OX;r;u;1;2;21;22;25;27;29;32;35;38;44;58;71;74;80;94;99;112;114;124;179;202;211;243;244;368;372;375;400;413;419;444;453;486;490;493;495;496;497;499;505;516;522;541;542;607;613;618;637;642;662;663;679;687;707;717;719;736;768;816;825;826;835;836;846;847;850;856;859;860;862;863;864;868;879;884;887;893;894;900;901;905;908;921;925;929;933;934;953;959;975;976;978;981;1005;1008;1015;1025;1050;1070;1092;…
OX;r;b;7;21;32;37;38;44;112;122;124;131;152;163;194;195;211;213;221;231;232;233;242;244;369;497;516;522;528;542;558;587;596;598;611;613;615;618;620;622;626;637;642;644;655;666;667;679;682;683;687;691;707;717;721;722;727;730;742;746;756;758;762;768;775;782;790;798;807;816;826;829;836;846;847;853;854;855;856;857;860;862;864;868;872;879;884;896;901;903;908;909;911;916;917;918;919;921;924;925;928;929…
OX;l;u;6;7;10;11;21;32;37;38;47;61;62;68;82;130;131;138;147;157;163;170;177;185;193;202;211;221;231;242;252;367;368;380;384;389;400;403;416;419;425;431;432;497;499;516;538;542;545;546;552;566;596;608;615;617;618;627;637;642;643;649;663;666;673;679;687;707;708;717;731;733;851;860;864;868;870;879;881;887;891;909;915;917;921;925;926;929;943;959;970;975;978;989;1000;1025;1050;1070;1092;1094;1106;1110…
OX;l;b;3;4;20;21;22;30;31;32;37;44;58;67;71;74;80;89;99;112;120;127;130;131;177;185;193;202;231;242;244;252;367;380;381;384;386;389;400;417;419;425;427;435;442;445;485;490;494;496;497;499;501;505;507;521;523;530;531;533;534;537;538;545;546;561;563;566;570;589;594;600;601;608;625;627;634;637;643;649;663;672;679;708;717;728;744;758;850;853;854;856;857;860;868;879;885;921;975;978;981;985;989;1005;10…
Generic_model;na;u;11;32;58;130;133;147;158;193;211;221;231;252;372;375;405;412;484;486;493;495;497;505;516;531;538;542;566;607;627;637;642;663;671;679;687;689;707;732;736;853;860;868;879;887;889;893;894;901;905;929;933;970;975;978;1000;1098;1101;1115;1126;1131;1210;1211;1212;1230;1235;1240;1252;1266;1274;1282;1290;1291;1300;1310;1320;1331
Generic_model;na;b;3;17;32;37;44;58;112;367;372;376;389;400;413;419;424;494;497;516;521;524;531;566;586;608;615;625;627;637;643;649;663;708;856;860;868;879;884;887;889;894;903;909;916;929;947;949;953;978;988;990;1000;1071;1093;1095;1098;1123;1125;1126;1131;1138;1145;1161;1179;1189;1199;1211;1212;1214;1226;1230;1235;1242;1246;1252;1259;1266;1274;1282;1291;1300;1310;1320;1331
