# Supplementary material for: Exploring the potential of 3D Zernike descriptors and SVM for protein–protein interface prediction
Source: BMC Bioinformatics. 2018 Feb 6;19:35. doi: 10.1186/s12859-018-2043-3 (PMC5802066; doi:10.1186/s12859-018-2043-3)
Supplement: Supplementary file 3 — Contains the prediction results on the test set for each protein, summarised in Table 8. (XLSX 67.9 kb) [file 12859_2018_2043_MOESM3_ESM.xlsx]

## Sheet: test_predictions_A_l_b_N20
PDB-ID	F1	precision	recall	accuracy	MCC	AUC_ROC	TP	TN	FP	FN
1AHW	0.315789	0.223529	0.537736	0.860767	0.283105	0.818877	57	1470	198	49
1WEJ	0.068182	0.044335	0.147541	0.73913	-0.043337	0.461637	9	688	194	52
2VIS	0.021858	0.013423	0.058824	0.817904	-0.048957	0.498388	4	1604	294	64
2VXT	0.051118	0.044944	0.059259	0.782418	-0.069992	0.246034	8	1060	170	127
2W9E	0.164794	0.136646	0.207547	0.770576	0.039441	0.542682	22	727	139	84
3EO1	0.017595	0.011194	0.041096	0.829949	-0.054327	0.496162	3	1632	265	70
3EOA	0.09009	0.054745	0.254237	0.798	0.03748	0.585728	15	1182	259	44
4FQI	0.0163	0.008613	0.151515	0.885766	0.010555	0.651952	10	9349	1151	56

## Sheet: test_predictions_A_l_u_N20
PDB-ID	F1	precision	recall	accuracy	MCC	AUC_ROC	TP	TN	FP	FN
1AHW	0.109684	0.058054	0.991071	0.065353	-0.001724	0.479744	111	15	1801	1
1WEJ	0.100604	0.052966	1	0.058947	0.018791	0.536044	50	6	894	0
2VIS	0.007142	0.003584	1	0.011196	0.005242	0.449659	27	58	7507	0
2VXT	0.168911	0.092431	0.978723	0.104222	-0.015994	0.574406	138	20	1355	3
2W9E	0.142041	0.07672	0.956044	0.082096	-0.103471	0.413266	87	7	1047	4
3EO1	0.122646	0.065396	0.984496	0.072486	-0.01954	0.439497	127	15	1815	2
3EOA	0.116095	0.061668	0.988764	0.066852	-0.016183	0.472252	88	8	1339	1
4FQI	0.008513	0.004275	1	0.012525	0.005964	0.419475	44	86	10249	0

## Sheet: test_predictions_A_r_b_N20
PDB-ID	F1	precision	recall	accuracy	MCC	AUC_ROC	TP	TN	FP	FN
1AHW	0.276536	0.164725	0.86087	0.83685	0.332343	0.929551	99	2558	502	16
1DQJ	0.313659	0.189024	0.920792	0.873524	0.384095	0.956416	93	2718	399	8
1WEJ	0.216117	0.121399	0.983333	0.870538	0.321098	0.985223	59	2819	427	1
2VIS	0.170772	0.093694	0.962963	0.846598	0.274005	0.965874	52	2735	503	2
2VXT	0.392157	0.251716	0.887097	0.895751	0.439627	0.943748	110	2820	327	14
3RVW	0.12349	0.065903	0.978723	0.803195	0.225979	0.966345	46	2619	652	1
4G6J	0.414062	0.276042	0.828125	0.905956	0.444696	0.928491	106	2784	278	22

## Sheet: test_predictions_A_r_u_N20
PDB-ID	F1	precision	recall	accuracy	MCC	AUC_ROC	TP	TN	FP	FN
1AHW	0.274964	0.165505	0.811966	0.848366	0.322765	0.890187	95	2708	479	22
1DQJ	0.309859	0.186441	0.916667	0.89298	0.385751	0.951645	77	2785	336	7
1WEJ	0.218097	0.123037	0.959184	0.894523	0.322966	0.980766	47	2811	335	2
2VIS	0.061896	0.032129	0.842105	0.851908	0.146798	0.934227	16	2774	482	3
2VXT	0.352159	0.231947	0.731034	0.884135	0.368709	0.859921	106	2870	351	39
3RVW	0.215569	0.121212	0.972973	0.843161	0.313013	0.983091	72	2745	522	2
4G6J	0.483685	0.324742	0.947368	0.917231	0.527487	0.974696	126	2855	262	7

## Sheet: test_predictions_AB_l_b_N20
PDB-ID	F1	precision	recall	accuracy	MCC	AUC_ROC	TP	TN	FP	FN
1I9R	0.063745	0.034833	0.375	0.776332	0.054482	0.694543	24	2423	665	40
1K4C	0.148615	0.085014	0.59	0.367041	-0.040301	0.4522	59	333	635	41
1KXQ	0.342975	0.221925	0.754545	0.678138	0.274396	0.754214	83	587	291	27
1NSN	0.174699	0.106227	0.491525	0.789231	0.150707	0.717082	29	997	244	30

## Sheet: test_predictions_AB_l_u_N20
PDB-ID	F1	precision	recall	accuracy	MCC	AUC_ROC	TP	TN	FP	FN
1I9R	0.053388	0.027426	1	0.268718	0.083352	0.874217	65	782	2305	0
1K4C	0.062663	0.032407	0.94382	0.107282	0.015413	0.399927	84	218	2508	5
1KXQ	0.257426	0.147895	0.992366	0.240891	0.128152	0.780701	130	108	749	1
1NSN	0.08545	0.045177	0.787234	0.368421	0.055605	0.6151	37	425	782	10

## Sheet: test_predictions_AB_r_b_N20
PDB-ID	F1	precision	recall	accuracy	MCC	AUC_ROC	TP	TN	FP	FN
1IQD	0.241379	0.224	0.261682	0.942727	0.212497	0.863613	28	2869	97	79
1NCA	0.293023	0.197492	0.567568	0.907345	0.297073	0.88494	63	2914	256	48
1NSN	0.195946	0.11284	0.74359	0.927988	0.271697	0.93753	29	3038	228	10
1QFW	0.365325	0.243802	0.728395	0.883589	0.376902	0.915439	59	1497	183	22
2HMI	0.055974	0.029246	0.65	0.887708	0.121126	0.849685	26	6907	863	14

## Sheet: test_predictions_AB_r_u_N20
PDB-ID	F1	precision	recall	accuracy	MCC	AUC_ROC	TP	TN	FP	FN
1IQD	0.127273	0.137255	0.118644	0.93752	0.095322	0.8068	14	2867	88	104
1NCA	0.285068	0.1875	0.59434	0.903688	0.296469	0.880841	63	2902	273	43
1NSN	0.255892	0.149606	0.883721	0.933132	0.347799	0.971725	38	3046	216	5
1QFW	0.398792	0.266129	0.795181	0.886996	0.418377	0.917221	66	1496	182	17
2HMI	0.072562	0.040609	0.340426	0.901315	0.089593	0.647695	32	7439	756	62

## Sheet: test_predictions_EI_l_b_N20
PDB-ID	F1	precision	recall	accuracy	MCC	AUC_ROC	TP	TN	FP	FN
1AY7	0.279302	0.167665	0.835821	0.631847	0.253531	0.765788	56	440	278	11
1BUH	0.259958	0.154229	0.826667	0.531208	0.195217	0.72354	62	338	340	13
1D6R	0.155556	0.092308	0.494118	0.2875	-0.187176	0.288437	42	142	413	43
1DFJ	0.169685	0.092902	0.978022	0.717483	0.251457	0.93782	89	2123	869	2
1EAW	0.325664	0.208617	0.741935	0.383495	0.031411	0.498972	92	145	349	32
1EZU	0.201408	0.112245	0.979452	0.587036	0.244954	0.893156	143	1469	1131	3
1FLE	0.345631	0.20892	1	0.390597	0.239129	0.792329	89	127	337	0
1GXD	0.151542	0.082061	0.988506	0.508423	0.196027	0.818929	86	910	962	1
1JIW	0.356537	0.220588	0.929204	0.597665	0.313022	0.858962	105	458	371	8
1MAH	0.343693	0.218097	0.810345	0.455235	0.151891	0.60529	94	206	337	22
1R0R	0.307329	0.186782	0.866667	0.45941	0.187755	0.773647	65	184	283	10
1UDI	0.435518	0.29683	0.81746	0.673993	0.339792	0.777423	103	449	244	23
2O3B	0.093357	0.05317	0.382353	0.596	-0.004348	0.52655	26	719	463	42
2SIC	0.266858	0.154485	0.978947	0.461538	0.238641	0.901097	93	345	509	2
4CPA	0.342183	0.206406	1	0.466507	0.280266	0.937596	58	137	223	0
4IZ7	0.204604	0.12012	0.689655	0.620732	0.159296	0.733189	40	469	293	18
7CEI	0.058824	0.035948	0.161765	0.717949	-0.046553	0.497595	11	885	295	57

## Sheet: test_predictions_EI_l_u_N20
PDB-ID	F1	precision	recall	accuracy	MCC	AUC_ROC	TP	TN	FP	FN
1AY7	0.170692	0.093474	0.981481	0.364982	0.164423	0.711948	53	243	514	1
1BUH	0.177444	0.099327	0.830986	0.361727	0.089846	0.636455	59	251	535	12
1D6R	0.191199	0.110526	0.707865	0.165884	-0.238689	0.441185	63	43	507	26
1DFJ	0.123779	0.066202	0.95	0.563028	0.177712	0.878791	95	1638	1340	5
1EAW	0.355224	0.220779	0.908397	0.296417	0.048582	0.59425	119	63	420	12
1EZU	0.164289	0.089592	0.988166	0.370974	0.16651	0.823282	167	835	1697	2
1FLE	0.308426	0.183365	0.97	0.267677	0.114475	0.62496	97	62	432	3
1GXD	0.1	0.052632	1	0.324046	0.125168	0.742342	62	473	1116	0
1JIW	0.15625	0.085763	0.877193	0.423077	0.133627	0.635551	50	346	533	7
1MAH	0.287097	0.173152	0.839623	0.318952	0.051853	0.525765	89	118	425	17
1R0R	0.284192	0.169133	0.888889	0.268603	0.038595	0.706339	80	68	393	10
1UDI	0.371585	0.230118	0.964539	0.461358	0.262494	0.727184	136	258	455	5
2O3B	0.010444	0.005249	1	0.310909	0.040235	0.919252	4	338	758	0
2SIC	0.255569	0.147099	0.973214	0.337161	0.173616	0.803308	109	214	632	3
4CPA	0.317708	0.188854	1	0.393519	0.235554	0.806946	61	109	262	0
4IZ7	0.130501	0.073254	0.597222	0.355456	-0.039533	0.486077	43	273	544	29
7CEI	0.040268	0.022059	0.230769	0.539452	-0.087314	0.371978	12	658	532	40

[truncated: 22 more sheets: test_predictions_EI_r_b_N20, test_predictions_EI_r_u_N20, test_predictions_ER_l_b_N20, test_predictions_ER_l_u_N20, test_predictions_ER_r_b_N20, test_predictions_ER_r_u_N20, test_predictions_ES_l_b_N20, test_predictions_ES_l_u_N20, test_predictions_ES_r_b_N20, test_predictions_ES_r_u_N20, test_predictions_OG_l_b_N20, test_predictions_OG_l_u_N20, test_predictions_OG_r_b_N20, test_predictions_OG_r_u_N20, test_predictions_OR_l_b_N20, test_predictions_OR_l_u_N20, test_predictions_OR_r_b_N20, test_predictions_OR_r_u_N20, test_predictions_OX_l_b_N20, test_predictions_OX_l_u_N20 …]
